# Supplementary material for: Data in the time of cholera: an assessment of global data resources for optimising surveillance, response and control
Source: BMJ Glob Health. 2025 Sep 11;10(9):e019626. doi: 10.1136/bmjgh-2025-019626 (PMC12519373; doi:10.1136/bmjgh-2025-019626)
Supplement: online supplemental file 1 [file bmjgh-10-9-s001.xlsx]

## Sheet: Supplemental file appendix A
Reference code (Table 2 and Table 3)	Reference
a	World Health Organization (WHO). Global Cholera and Acute Watery Diarrhoea (AWD) Dashboard. 2023. https://who-global-cholera-and-awd-dashboard-1-who.hub.arcgis.com/ (accessed 21 December 2024)
b	World Health Organization (WHO). Cholera data 2000-2023. 2023. https://worldhealthorg.shinyapps.io/page10cholera_data/ (accessed 1 February 2025)
c	World Health Organization (WHO). Cholera reporting 2015-2023. 2023. https://worldhealthorg.shinyapps.io/page9cholera_reporting/ (accessed 1 February 2025)
d	World Health Organization (WHO). Cholera most affected countries 2000-2023. 2023. https://worldhealthorg.shinyapps.io/page8cholera_most_affected_countries/ (accessed 1 February 2025)
e	World Health Organization (WHO). Cholera _ Country epicurves 2000-2023. 2023. https://worldhealthorg.shinyapps.io/page7cholera_epicurves_countries/ (accessed 1 February 2025)
f	World Health Organization (WHO). Cholera key figures by country 2000-2023. 2023. https://worldhealthorg.shinyapps.io/page6cholera_KeyFig_countries/ (accessed 1 February 2025)
g	World Health Organization (WHO). Cholera by subregion 2000-2023. 2023. https://worldhealthorg.shinyapps.io/page5cholera_trends_subregions/ (accessed 1 February 2025)
h	World Health Organization (WHO). Cholera by WHO Region 2000-2023. 2023. https://worldhealthorg.shinyapps.io/page4cholera_WHO_regions/ (accessed 1 February 2025)
i	World Health Organization (WHO). Cholera by continent 2000-2023. 2023. https://worldhealthorg.shinyapps.io/page3cholera_trends_continent/ (accessed 1 February 2025)
j	World Health Organization (WHO). Cholera 2023 Maps. 2023. https://worldhealthorg.shinyapps.io/page2cholera_maps/ (accessed 1 February 2025)
k	World Health Organization (WHO). The Weekly Epidemiological Record (WER). 2025. https://www.who.int/publications/journals/weekly-epidemiological-record (accessed 1 February 2025)
l	World Health Organization (WHO). Cholera global overview 2000-2023. 2023. https://worldhealthorg.shinyapps.io/page1cholera_global_overview/ (accessed 1 February 2025)
m	World Health Organization (WHO) Regional Office for Africa. Outbreak and other emergencies - Weekly bulletins on Outbreaks and other Emergencies. 2024. https://www.afro.who.int/health-topics/disease-outbreaks/outbreaks-and-other-emergencies-updates (accessed 1 February 2025)
n	World Health Organization (WHO) Regional Office for Africa. Publications - Weekly Regional Cholera Bulletin. 2024. https://www.afro.who.int/publications/weekly-regional-cholera-bulletin-4-march-2024 (accessed 1 February 2025)
o	World Health Organization (WHO) Regional Office for Africa. Monthly Regional Cholera Bulletin. 2024. https://www.afro.who.int/health-topics/disease-outbreaks/cholera-who-african-region (accessed 1 February 2025)
p	World Health Organization (WHO) Regional Office for the Eastern Mediterranean. Epidemic and pandemic-prone diseases - Cholera. 2025. https://www.emro.who.int/pandemic-epidemic-diseases/cholera/index.html (accessed 1 February 2025)
q	World Health Organization (WHO). Emergency situation reports. 2025. https://www.who.int/emergencies/situation-reports (accessed 1 February 2025)
r	World Health Organization (WHO). Emergencies - Disease Outbreak News (DONs). 2025. https://www.who.int/emergencies/disease-outbreak-news (accessed 1 February 2025)
s	World Health Organization. SEAR Epidemiological Bulletins. 2025. https://www.who.int/southeastasia/outbreaks-and-emergencies/health-emergency-information-risk-assessment/sear-epi-bulletins (accessed 1 March 2025)
t	European Centre for Disease Prevention and Control (ECDC). Cholera worldwide overview. 2025. https://www.ecdc.europa.eu/en/all-topics-z/cholera/surveillance-and-disease-data/cholera-monthly (accessed 1 February 2025)
u	European Centre for Disease Prevention and Control (ECDC). Surveillance and updates for cholera. 2025. https://www.ecdc.europa.eu/en/cholera/surveillance-and-disease-data (accessed 1 February 2025)
v	European Centre for Disease Prevention and Control (ECDC). Communicable disease threats report. 2025. https://www.ecdc.europa.eu/en/publications-data/communicable-disease-threats-report-19-25-october-2024-week-43 (accessed 1 February 2025)
w	UNICEF. Cholera Platform - About the Regional Cholera Platform in West and Central Africa. https://plateformecholera.info/about-regional-cholera-platform-west-and-central-africa (accessed 1 February 2025)
x	UNICEF. Cholera Platform - East and South Africa Regional Cholera Platform. https://plateformecholera.info/east-and-south-africa-regional-cholera-platform-0 (accessed 1 February 2025)
y	UNICEF. Cholera Platform - About the Regional Cholera Platform in Middle East and North Africa. https://plateformecholera.info/about-regional-cholera-platform-middle-east-and-north-africa (accessed 1 February 2025)
z	UNICEF. Situation reports. https://www.unicef.org/appeals/situation-reports (accessed 1 March 2025)
aa	OCHA. Disasters | ReliefWeb. 2025. https://reliefweb.int/disasters?search=cholera (accessed 1 February 2025)
bb	UNHCR. Operational Data Portal. 2025. https://data.unhcr.org/ (accessed 7 July 2025)
cc	International Society for Infectious Diseases (ISID). Search ProMED Posts - ProMED. 2025. https://promedmail.org/promed-posts/ (accessed 1 February 2025)
dd	Centre for Research on the Epidemiology of Disasters (CRED) - University of Louvain (UCLouvain). EM-DAT - The International Disaster Database. 2023. https://www.emdat.be/ (accessed 1 February 2025)
ee	Cholera Dynamics - Johns Hopkins Bloomberg School of Public Health. Cholera Taxonomy. https://cholera-taxonomy.middle-distance.com/ (accessed 7 July 2025)
ff	Nigeria Centre for Disease Control and Prevention - National Disease Outbreak Dashboard 2006-2023. https://ncdc.gov.ng/ncdc.gov.ng/data (accessed 31 January 2025)
gg	Nigeria Centre for Disease Control and Prevention. An update of Cholera outbreak in Nigeria. 2024. https://ncdc.gov.ng/diseases/sitreps/?cat=7&name=An%20update%20of%20Cholera%20outbreak%20in%20Nigeria#20241003-115914 (accessed 31 January 2025)
hh	Ministry of Health Knowledge Management Portal R of U. The Weekly Epidemiological Bulletin - Week 48, 2024. 2024. https://library.health.go.ug/index.php/monitoring-and-evaluation/surveillance/weekly-epidemiological-bulletin-week-48-2024 (accessed 1 March 2025)
ii	Ministry of Health, World Health Organization African Region. Zambia cholera outbreak situation report - 14 March 2018. 2018. https://www.afro.who.int/countries/zambia/situation-reports/cholera (accessed 1 March 2025)
jj	National Institutes of Health Islamic Republic of Pakistan - IDSR Weekly Bulletin. https://phb.nih.org.pk/integratedisease-surveillance-and-response (accessed 31 January 2025)
kk	Electronic Integrated Disease Early Warning System (eIDEWS) - Epidemiological Situation of diseases in free areas in Yemen, 2021-2024 (W1-W36). https://app.powerbi.com/view?r=eyJrIjoiNjEzY2NkNzItY2YxMC00Mjk4LTlmOGItYzgzYmUxMjY2OWRjIiwidCI6IjRhYzMyMjllLTVlMzctNDcyNS1hY2I1LWU2MjhjNjIzNWE5ZiIsImMiOjl9&pageName=ReportSectionaa3efb8cb5fd4cba8386 (accessed 31 January 2025)
ll	Republic of South Sudan: Weekly Integrated Disease Surveillance and Response bulletin 2024 | WHO | Regional Office for Africa. https://www.afro.who.int/countries/south-sudan/publication/south-sudan-weekly-integrated-disease-surveillance-and-response-bulletin-2024 (accessed 31 January 2025)
mm	Ministry of Health & Human Services Federal Government of Somalia - e-IDSR Weekly Epidemiological Bulletin: Epi-Week 39 (23rd – 29th September 2024) - Somalia | ReliefWeb. https://reliefweb.int/report/somalia/e-idsr-weekly-epidemiological-bulletin-epi-week-39-23rd-29th-september-2024 (accessed 31 January 2025)
nn	Government of Nepal Ministry of Health and Population (Department of Health Services E and DCD. Ewars Weekly Updates. 2025. https://www.edcd.gov.np/ewars (accessed 31 January 2025)
oo	Government of Nepal Ministry of Health and Population (Department of Health Services Epidemiology and Disease Control Division). Situation Update on Cholera. 2024. https://edcd.gov.np/uploads/news/pdf/66acc33a92d18.pdf (accessed 31 January 2025)
pp	U.S. Centers for Disease Control and Prevention. Cholera and Other Vibrio Illness Surveillance | Vibrio Infection (Vibriosis). https://www.cdc.gov/vibrio/php/surveillance/index.html (accessed 1 February 2025)
