# Supplementary material for: Data in the time of cholera: an assessment of global data resources for optimising surveillance, response and control
Source: BMJ Glob Health. 2025 Sep 11;10(9):e019626. doi: 10.1136/bmjgh-2025-019626 (PMC12519373; doi:10.1136/bmjgh-2025-019626)
Supplement: online supplemental file 2 [file bmjgh-10-9-s002.xlsx]

## Sheet: Cholera_Multi-lat+NGO+Academia
Owners	Authors (if specified)	Affiliation_Category	Affiliation_Specify	Resource	Platform	Source_URL	Source_URL_Date	Aims	Funding	Diseases	Diseases_Other	Disease_Specify	Geo_Scope	Geo_Scope_Category	Geo_Resolution	Geo_Resolution_Detail	Temporal_Resolution	CaseNo	CaseNo_Specify	Incidence	Incidence_Specify	DeathNo	DeathNo_Specify	CaseFatal	CaseFatal_Specify	DataVariables_Other	DataVariables_Other_Specify	Data_Type	Data_Source	Data_Visuals	Data_Access	Data_Access_Specify	Data_Limitations [if specified]	Updates	LastReport	URL for report/ bulletin described (if applicable)
WHO	WHO	Multilateral agency	WHO	WHO Fulfilment of cholera reporting - Cholera reporting 2015-2023	Dashboard	https://worldhealthorg.shinyapps.io/page9cholera_reporting/	2024-11-11	[2]	WHO Member State assessed & voluntary contributions	Cholera only	NA	Cholera	Global	Global	WHO Member State level, GTFCC Target Country level		Annual	N	NA	N	NA	N	NA	N	NA	Y	Percentage of WHO Member States by type of cholera reporting by year (Absence of reporting, Zero reporting, Autochtonous case(s), Imported case(s), Autochtonous & Imported cases), Percentage of GTFCC Target Countries by type of cholera reporting by year (Absence of reporting, Zero reporting, Autochtonous case(s), Imported case(s), Autochtonous & Imported cases), GTFCC Target countries with no cho…	Aggregated	WHO Member States (National institutes)	Graph (variables described)	Y	No data file available for download	[b]	Not specified	2023
WHO	WHO	Multilateral agency	WHO	WHO Temporal trends (epicurves) in countries - Cholera_Country epicurves 2000-2023	Dashboard	https://worldhealthorg.shinyapps.io/page7cholera_epicurves_countries/	2024-11-11	[2]	WHO Member State assessed & voluntary contributions	Cholera only	NA	Cholera	Global	Global	Country level		Annual	Y	Number of autochtonous cases by country by year	N	NA	N	NA	N	NA	N	NA	Aggregated	WHO Member States (National institutes)	Graph (variable described)	Y	No data file available for download	[b]	Not specified	2023
Centre for Research on the Epidemiology of Disasters (CRED) (part of University of Louvain [UCLouvain])	Centre for Research on the Epidemiology of Disasters (CRED) (part of University of Louvain [UCLouvain])	Academic/ research institution	Centre for Research on the Epidemiology of Disasters (CRED) (part of University of Louvain [UCLouvain])	EM-DAT	Online reporting system	EM-DAT - The international disaster database (emdat.be)	2024-11-12	[12]	USAID (primary sponsor)	Infectious diseases (general), Other	NA	Disasters ('unforeseen and often sudden events that cause significant damage, destruction, and human suffering')	Global	Global	Sub-national level		24/7	Y	Number Affected, Total Affected (sum of number injured, number affected and number homeless)	N	NA	Y	Total Deaths (includes reported deaths and missing people)	N	NA	N	NA	Aggregated	UN agencies, non-governmental organizations, reinsurance companies, research institutes, and press agencies	NA	Y - requires account registration and self-identification as international/academic/commercial/press	CSV data file available to download (variables described)	[c]	24/7	NA
ECDC	ECDC	Multilateral agency	ECDC	ECDC Cholera worldwide overview	Dashboard	https://www.ecdc.europa.eu/en/all-topics-z/cholera/surveillance-and-disease-data/cholera-monthly	2024-11-12	[13]	EU Member Country contributions	Cholera only	NA	Cholera	Global	Global	Country level		Monthly	Y	New cases, Cumulative cases	N	NA	Y	New deaths, Cumulative deaths	N	NA	Y	Notification rate per 100000 persons by country (in last 3 months)	Aggregated	National public health authorities, Media	Map (notification rate per 100000 persons by country)	Y	No data file available for download	[d]	Monthly	10/2024
ECDC	The European Surveillance System (TESSy)	Multilateral agency	ECDC	ECDC Annual epidemiological reports on cholera	Report/ Bulletin	https://www.ecdc.europa.eu/en/cholera/surveillance-and-disease-data	2024-11-12	[14]	EU Member Country contributions	Cholera only	NA	Cholera	EU/EEA	Regional	Country level		Annual	Y	Confirmed cholera cases	N	NA	Y	Deaths	N	NA	N	NA	Aggregated	EU/EEA countries national public health authorities	Table (confirmed cholera cases by country and year)	Y	No data file available for download		Annual	2021	https://www.ecdc.europa.eu/sites/default/files/documents/cholera-annual-epidemiological-report-2021.pdf
ECDC		Multilateral agency	ECDC	ECDC Communicable disease threats report (CDTR)	Report/ Bulletin	https://www.ecdc.europa.eu/en/publications-data/communicable-disease-threats-report-19-25-october-2024-week-43	2024-11-12	[15]	EU Member Country contributions	Infectious diseases (general)	NA	Public health threats	Global	Global	Country level		Weekly	Y	New cases, Cumulative cases	N	NA	Y	New deaths, Cumulative deaths	N	NA	Y	Notification rate per 100000 persons by country (in last 3 months)	Aggregated	National public health authorities, Media	Map (notification rate per 100000 persons by country)	Y	No data file available for download		Weekly	10/2024	https://www.ecdc.europa.eu/sites/default/files/documents/communicable-disease-threats-report-week-43-2024_corrected.pdf
ISID	Multidisciplinary global team of Subject Matter Expert (SME) Moderators	Non-profit/ NGO	ISID	ProMED-Mail (ISID) - Cholera, diarrhoea & dysentery updates	Online reporting system	Search ProMED Posts - ProMED-mail (promedmail.org)	2024-11-11	[10]	ISID, Donations	Infectious diseases (general)	NA	Emerging and re-emerging infectious diseases and toxins affecting humans, animals and plants	Global	Global	Sub-national level		24/7	Y	Cases	N	NA	Y	Deaths	N	NA	Update dependent	Update dependent	Aggregated	Anyone	None	Y	No data file available for download		24/7	NA
UNICEF	UNICEF	Multilateral agency	UNICEF	Situation reports: Cholera Flash Update [country-specific], Humanitarian Situation Report (cholera outbreak) [country-specific]	Report/ Bulletin	https://www.unicef.org/appeals/situation-reports	2025-03-01	[18]	Voluntary contributions from governments, intergovernmental organizations, foundations, the private sector, and individuals	Cholera only	NA	Cholera	National	National	Sub-national level		Monthly	Y	Suspected cases	N	NA	Y	Deaths	N	NA	Y	Demographics of cases (sex, age group), Responses (WASH, SBC, health), Funding requirements	Aggregated	National public health authorities, Health Cluster (URL: https://healthcluster.who.int [access date 01/03/2025]	Map (cumulative case number per county)	N	No data file available for download		No set interval	12/2024	https://www.unicef.org/media/166776/file/South-Sudan-Cholera-Flash-Update-No.3-22-December-2024.pdf.pdf
UNOCHA		Multilateral agency	UNOCHA	ReliefWeb	Online reporting system	Disasters | ReliefWeb	2024-11-12	[16]	Voluntary contributions (mostly from Governments), UN Regular Budget	Infectious diseases (general), Other	NA	Crises and disasters	Global	Global	Sub-national level		24/7	Y	New cases, Cumulative cases	N	NA	Y	Deaths	N	NA	Y	Disaster description	Aggregated	Humanitarian agencies at the international and local levels, governments, think-tanks and research institutions, and the media	NA	Y	No data file available for download		24/7	NA
WHO	WHO	Multilateral agency	WHO	WHO Countries most affected by cholera (cases and deaths) - Cholera most affected countries 2000-2023	Dashboard	https://worldhealthorg.shinyapps.io/page8cholera_most_affected_countries/	2024-11-11	[2]	WHO Member State assessed & voluntary contributions	Cholera only	NA	Cholera	Global	Global	Country level		Annual	Y	Autochtonous cholera cases by country	N	NA	Y	Cholera deaths by country	N	NA	Y	Countries with highest reported number of autochtonous cholera cases, Countries with highest reported number of cholera deaths	Aggregated	WHO Member States (National institutes)	Graph (variables described)	Y	No data file available for download	[b]	Not specified	2023
WHO	WHO	Multilateral agency	WHO	WHO Weekly Epidemiological Records	Report/ Bulletin	https://www.who.int/publications/journals/weekly-epidemiological-record	2024-11-11	[3]	WHO Member State assessed & voluntary contributions	Infectious diseases (general)	NA	Any disease constituting public health emergency of international concern under IHR	Global	Global	Country level		Weekly	Y	New cases, Cumulative cases	N	NA	Y	New deaths, Cumulative deaths	N	NA	Y	Stockpile of OCVs, WHO emergency grade	Aggregated	WHO Member States (National institutes)	NA	Y	No data file available for download		Weekly	11/2024	https://iris.who.int/bitstream/handle/10665/379540/WER9946-eng-fre.pdf?sequence=1&isAllowed=y
WHO Regional Office for South-East Asia	WHO Regional Office for South-East Asia	Multilateral agency	WHO Regional Office for South-East Asia	WHO South-East Asia Region Epidemiological Bulletin	Report/ Bulletin	https://www.who.int/southeastasia/outbreaks-and-emergencies/health-emergency-information-risk-assessment/sear-epi-bulletins	2025-03-01	[17]	WHO Member State assessed & voluntary contributions	Infectious diseases (general)	NA	Infectious diseases (general)	WHO South-East Asia Region	Regional	Sub-national level		No set interval	Y	Cases (culture-confirmed, RDT-positive)	N	NA	Y	Deaths	N	NA	Y	Demographics of cases (sex, age group), Patterns in refugee camps, Responses (OCV campaign)	Aggregated	Publicly available sources	NA	N	No data file available for download		Bi-monthly	11/2024	https://iris.who.int/bitstream/handle/10665/379801/9789290229919-eng.pdf?sequence=1
WHO Regional Office for the Eastern Mediterranean	WHO Regional Office for the Eastern Mediterranean	Multilateral agency	WHO Regional Office for the Eastern Mediterranean	WHO Eastern Mediterranean Region - Epidemic and pandemic-prone diseases - Acute watery diarrhoea/cholera updates	Report/ Bulletin	https://www.emro.who.int/pandemic-epidemic-diseases/cholera/index.html	2024-12-20	[7]	WHO Member State assessed & voluntary contributions	Diarrhoeal diseases (including cholera)	NA	Cholera, AWD	WHO Eastern Mediterranean Region	Regional	Country level		Weekly	Y	Weekly cases, Cumulative cases	N	NA	Y	Weekly deaths, Cumulative deaths	N	NA	Y	Trend of cases, Demographics of cases (sex, age)	Aggregated	WHO Member States (National institutes)	Table (cases, deaths & trend of cases by country)	Y	No data file available for download		Bi-monthly	01/2024	https://www.emro.who.int/pandemic-epidemic-diseases/cholera/acute-watery-diarrhoeacholera-updates-27-january-2024.html
UNICEF	Multi-sectoral partners from different organizations involved in cholera prevention, preparedness, or response in the region	Multilateral agency, Non-profit/ NGO, Academic/ research institution	Multiple affiliations	Regional cholera platforms (UNICEF and partners) - Middle East and North Africa - Regional updates (Cholera bulletin)	Dashboard (containing report/bulletin)	About the Regional Cholera Platform in Middle East and North Africa | Cholera (plateformecholera.info)	2024-11-12	[11]	ECHO, UK DFID, UNICEF, CDC, GTFCC	Cholera only	NA	Cholera	Middle East and North Africa	Regional	Site under construction		Site under construction	Site under construction		Site under construction		Site under construction		Site under construction		Site under construction		Site under construction	Multi-sectoral partners from different organizations involved in cholera prevention, preparedness, or response in the region	Site under construction				Site under construction	Unknown	Site under construction
UNICEF	Multi-sectoral partners from different organizations involved in cholera prevention, preparedness, or response in the region	Multilateral agency, Non-profit/ NGO, Academic/ research institution	Multiple affiliations	Regional cholera platforms (UNICEF and partners) - West and Central Africa - Regional updates (Cholera bulletins)	Dashboard (containing report/bulletin)	About the Regional Cholera Platform in West and Central Africa | Cholera (plateformecholera.info)	2024-11-11	[11]	ECHO, UK DFID, UNICEF, CDC, GTFCC	Cholera only	NA	Cholera	West and Central Africa	Regional	Sub-national level		Weekly	Y	Cases	N	NA	Y	Deaths	Y	CFR	Y	Number & regional distribution of people affected by floods	Aggregated	Multi-sectoral partners from different organizations involved in cholera prevention, preparedness, or response in the region	Table (variables described), Graph ([French]), Map ([French] at sub-national level)	Y	No data file available for download		Bi-monthly	09/2024	https://plateformecholera.info/sites/default/files/2024-10/WCA%20Cholera_Update_W1-39.pdf
UNICEF	Multi-sectoral partners from different organizations involved in cholera prevention, preparedness, or response in the region	Multilateral agency, Non-profit/ NGO, Academic/ research institution	Multiple affiliations	Regional cholera platforms (UNICEF and partners) - East and South Africa - Regional updates (Cholera bulletin)	Dashboard (containing report/bulletin)	East and South Africa Regional Cholera Platform | Cholera (plateformecholera.info)	2024-11-11	[11]	ECHO, UK DFID, UNICEF, CDC, GTFCC	Diarrhoeal diseases (including cholera)	NA	Cholera, AWD	East and South Africa	Regional	Sub-national level		Unknown	Y	Cases	N	NA	Y	Deaths	Y	CFR	Y	Status of cholera outbreak (active, contained, no outbreak reported), Cholera hotspot classification (combining categories of frequency & duration), Response interventions, Country priorities, Urban-rural distribution of cholera cases	Aggregated	Multi-sectoral partners from different organizations involved in cholera prevention, preparedness, or response in the region	Maps (cumulative cases, new cases, hotspot classification, outbreak status, at sub-national level), Table (country priorities, response interventions), epi curves (countries with reported cholera outbreaks, by week), graph (urban-rural distribution of cholera cases)	Y	No data file available for download		Bi-monthly	06/2019	https://plateformecholera.info/sites/default/files/2022-11/Cholera%20Outbreaks%20Bulletin%20for%20Eastern%20and%20Southern%20Africa%20Region%2C%20as%20of%2015%20June%202019%2C%2011th%20Issue.pdf
WHO	WHO	Multilateral agency	WHO	WHO Global cholera and AWD dashboard	Dashboard	WHO Global Cholera and AWD dashboard public (arcgis.com)	2024-11-11	[1]	WHO Member State assessed & voluntary contributions	Diarrhoeal diseases (including cholera)	NA	Cholera, AWD	Global	Global	Country level, WHO region level, Global level		Weekly	Y	Cumulative cases, Cases reported in last 28 days	N	NA	Y	Cumulative deaths, Deaths reported in last 28 days	Y	Cumulative case fatality rate	Y	Cumulative cases per 100,000 population	Aggregated	WHO Member States (National institutes)	Map (country level), Graph (case number by week, death number by week)	Y	CSV data file available to download (case number & death number by country)	[a]	Monthly	NA
WHO	WHO	Multilateral agency	WHO	WHO Cholera data by country for consultation and download - Cholera data 2000-2023	Dashboard	https://worldhealthorg.shinyapps.io/page10cholera_data/	2024-11-11	[2]	WHO Member State assessed & voluntary contributions	Cholera only	NA	Cholera	Global	Global	Country level		Annual	Y	Total_Cases, Autochtonous_Cases, Imported_Cases	Y	Incidence_Rate_perMillion	Y	Deaths	Y	CFR	Y	GTFCC_Target_Country (Yes/No)	Aggregated	WHO Member States (National institutes)	Table (variables described)	Y	CSV data file available to download (variables described)	[b]	Not specified	2023
WHO	WHO	Multilateral agency	WHO	WHO key cholera figures by country - Cholera key figures by country 2000-2023	Dashboard	https://worldhealthorg.shinyapps.io/page6cholera_KeyFig_countries/	2024-11-11	[2]	WHO Member State assessed & voluntary contributions	Cholera only	NA	Cholera	Global	Global	Country level		Annual	Y	Cases (total), Cases (autochtonous), Cases (imported)	N	NA	Y	Deaths	Y	CFR (%)	Y	GTFCC Target (Yes/No), Year maximum autochtonous cases reported, Year last autochtonous case reported, Yeas last imported case reported, Type of reporting by year (zero reporting, autochtonous only, imported only, autochtonous and imported)	Aggregated	WHO Member States (National institutes)	Graph (reported autochtonous cases, CRF (%), cholera reporting [2015-2023])	Y	No data file available for download	[b]	Not specified	2023
WHO	WHO	Multilateral agency	WHO	WHO Cholera trends by sub-region - Cholera by subregion 2000-2023	Dashboard	https://worldhealthorg.shinyapps.io/page5cholera_trends_subregions/	2024-11-11	[2]	WHO Member State assessed & voluntary contributions	Cholera only	NA	Cholera	Global	Global	Subregion level	Middle East & North Africa, West & Central Africa, Eastern & Southern Africa, East Asia & Pacific, South Asia, Americas & Caribbean, North Americas, Central Eastern Europe, Western Europe	Annual	Y	Number of reported autochtonous cases	N	NA	Y	Number of reported deaths	Y	CFR (%) by year	Y	Number of countries per subregion which did not fulfill cholera reporting (by year), Number of countries per subregion with reported autochtonous cases (by year)	Aggregated	WHO Member States (National institutes)	Graph (variables described)	Y	No data file available for download	[b]	Not specified	2023
WHO	WHO	Multilateral agency	WHO	WHO Cholera trends by WHO Region - Cholera by WHO Region 2000-2023	Dashboard	https://worldhealthorg.shinyapps.io/page4cholera_WHO_regions/	2024-11-11	[2]	WHO Member State assessed & voluntary contributions	Cholera only	NA	Cholera	Global	Global	WHO region level	AFRO, EMRO, EURO, PAHO, SEARO, WPRO	Annual	Y	Number of reported autochtonous cases	N	NA	Y	Number of reported deaths	Y	CFR (%)	Y	Number of countries per WHO region which did not fulfill cholera reporting (by year), Number of countries per WHO region with reported autochtonous cases (by year)	Aggregated	WHO Member States (National institutes)	Graph (variables described)	Y	No data file available for download	[b]	Not specified	2023
WHO	WHO	Multilateral agency	WHO	WHO Cholera trends by continent - Cholera by continent 2000-2023	Dashboard	https://worldhealthorg.shinyapps.io/page3cholera_trends_continent/	2024-11-11	[2]	WHO Member State assessed & voluntary contributions	Cholera only	NA	Cholera	Global	Global	Continent level		Annual	Y	Number of reported autochtonous cases	N	NA	Y	Number of reported deaths	Y	CFR (%)	Y	Number of countries per continent which did not fulfill cholera reporting (by year), Number of countries per continent with reported autochtonous cases (by year)	Aggregated	WHO Member States (National institutes)	Graph (variables described)	Y	No data file available for download	[b]	Not specified	2023
WHO	WHO	Multilateral agency	WHO	WHO Cholera geographic distribution for latest year - Cholera 2023 Maps	Dashboard	https://worldhealthorg.shinyapps.io/page2cholera_maps/	2024-11-11	[2]	WHO Member State assessed & voluntary contributions	Cholera only	NA	Cholera	Global	Global	Country level		2023 only	Y	Autochtonous cholera cases (2023)	Y	Incidence rate of autochtonous cases (per million) (2023)	Y	Cholera deaths (2023)	Y	CFR (%) (2023)	N	NA	Aggregated	WHO Member States (National institutes)	Map (country level)	Y	No data file available for download	[b]	Not specified	2023
WHO	WHO	Multilateral agency	WHO	WHO Cholera trends at global level - Cholera global overview 2000-2023	Dashboard	https://worldhealthorg.shinyapps.io/page1cholera_global_overview/	2024-11-11	[2]	WHO Member State assessed & voluntary contributions	Cholera only	NA	Cholera	Global	Global	Country level		Annual	Y	Cases (total), Cases (autochtonous), Cases (imported), Number of cholera cases reported to WHO [2000-2023]	Y	Incidence rate of autochtonous cholera [2021-2023] (categorised)	Y	Deaths	Y	CFR (%) reported to WHO [2000-2023]	N	NA	Aggregated	WHO Member States (National institutes)	Map (country level), Graph (case number by year, CFR by year)	Y	No data file available for download	[b]	Not specified	2023
WHO	WHO	Multilateral agency	WHO	WHO Emergency situation reports/ External situation report	Report/ Bulletin	https://www.who.int/emergencies/situation-reports	2024-11-16	[8]	WHO Member State assessed & voluntary contributions	Infectious diseases (general), Other	Emergency situations	Infectious diseases (general)	Global	Global	Sub-national level		No set interval	Y	Cases, Cases per 100000 (cumulative in 2024, in last 28 days)	N	NA	Y	Deaths (cumulative in 2024, in last 28 days)	Y	CFR (cumulative in 2024, in last 28 days)	Y	Monthly cases % change (last 28 days), Monthly deaths % change (last 28 days)	Aggregated	WHO Member States (National institutes)	Table (variables described by country by week), Graph (cholera cases/deaths/CFR by WHO Region or country by week), Map (geographic distribution of cholera cases & deaths)	Y	No data file available for download		No set interval	10/2024	https://www.who.int/publications/m/item/multi-country-outbreak-of-cholera--external-situation-report--19---18-october-2024
WHO	WHO	Multilateral agency	WHO	WHO Disease Outbreak News (DONs)	Report/ Bulletin	https://www.who.int/emergencies/disease-outbreak-news	2024-11-16	[9]	WHO Member State assessed & voluntary contributions	Infectious diseases (general)	NA	Infectious diseases (general)	Global	Global	Sub-national level		No set interval	Y	Daily cases, Cumulative cases	N	NA	Y	Cumulative deaths	Y	Overall CFR	Y	Variables grouped into: description of situation, epidemiology, public health response, WHO risk assessment, WHO advice	Aggregated	WHO Member States (National institutes)	Graph (Cases by date of reporting, case age & sex distribution)	Y	No data file available for download		No set interval	09/2023	https://www.who.int/emergencies/disease-outbreak-news/item/2023-DON488
WHO Regional Office for Africa	WHO Regional Office for Africa	Multilateral agency	WHO Regional Office for Africa	WHO regional office for Africa weekly outbreak and emergencies	Report/ Bulletin	Weekly bulletins on outbreaks and other emergencies | WHO | Regional Office for Africa	2024-11-11	[4]	WHO Member State assessed & voluntary contributions	Infectious diseases (general)	NA	Public health emergencies (outbreaks and other emergencies)	WHO African region	Regional	Country level		Weekly	Y	Total cases, Cases confirmed	N	NA	Y	Deaths	Y	CFR	Y	Grade [WHO PHE grading system], Notification date, Start/End date of reporting period	Aggregated	WHO Member States (National institutes)	Table (current events)	Y	No data file available for download		Weekly	11/2024	https://iris.who.int/bitstream/handle/10665/379630/OEW45-0410112024.pdf
WHO Regional Office for Africa	WHO Regional Office for Africa	Multilateral agency	WHO Regional Office for Africa	WHO regional office for Africa weekly regional cholera bulletin	Report/ Bulletin	Weekly Regional Cholera Bulletin: 4 March 2024 | WHO | Regional Office for Africa	2024-11-11	[5]	WHO Member State assessed & voluntary contributions	Cholera only	NA	Cholera	WHO African region	Regional	Sub-national level		Weekly	Y	Cumulative cases	N	NA	Y	Cumulative deaths	Y	CFR	Y	Date outbreak started	Aggregated	WHO Member States (National institutes)	Map (cholera cases & cholera deaths for specified period, by country & sub-national unit), Table (cholera cases & cholera deaths for specified peiod), Epicurve (cholera cases, cholera deaths by week)	Y	No data file available for download		Weekly	07/2024	https://reliefweb.int/report/democratic-republic-congo/weekly-regional-cholera-bulletin-july-2024-data-reported-30-june-2024
WHO Regional Office for Africa	WHO Regional Office for Africa	Multilateral agency	WHO Regional Office for Africa	WHO Cholera in the WHO African Region - Monthly regional cholera bulletin	Report/ Bulletin	https://www.afro.who.int/health-topics/disease-outbreaks/cholera-who-african-region	2024-11-15	[6]	WHO Member State assessed & voluntary contributions	Cholera only	NA	Cholera	WHO African region	Regional	Sub-national level		Weekly	Y	Cases in 2024 only, Cumulative cases	N	NA	Y	Deaths in 2024 only, Cumulative deaths	Y	CFR 2024 only, Cumulative CFR	Y	Date outbreak started	Aggregated	WHO Member States (National institutes)	Map (cholera cases & cholera deaths for specified period, by country & sub-national unit), Table (cholera cases & cholera deaths for specified peiod), Epicurve (cholera cases & deaths by week, CFR trend, comparison of cholera case & death trends by year, for WHO African Region & by country)	Y	No data file available for download		Monthly	07/2024	https://iris.who.int/bitstream/handle/10665/378539/AFRO-Cholera%20Monthly%20Bulletin-July%202024.pdf
UNHCR	UNHCR	Multilateral agency	UNHCR	Operational Data Portal (ODP) - UNHCR External Update	Report/ Bulletin	https://data.unhcr.org	2025-07-07	[19]	UNHCR	Infectious diseases (general), Other	Refugee emergencies	Infectious diseases (general)	Global	Global	Sub-national level		No set interval	Y	Cases since resurgence of outbreak	N	NA	N	NA	N	NA	Y	Cholera response & control measures amongst refugees (including WASH measures)	Aggregated	UNHCR Regional Bureau for the East and Horn of Africa, and the Great Lakes Region	None	Y	No data file available for download		Monthly	05/2025	https://data.unhcr.org/en/documents/details/117066
Infectious Disease Dynamics Group, Johns Hopkins Bloomberg School of Public Health		Academic/ research institution	Infectious Disease Dynamics Group, Johns Hopkins Bloomberg School of Public Health	Cholera Dynamics (Johns Hopkins Bloomberg School of Public Health) - Cholera Taxonomy - Observation Collections	Dashboard	https://cholera-taxonomy.middle-distance.com	2025-07-07	[20]	Bill and Melinda Gates Foundation	Cholera only	NA	Cholera	Global	Global	Country level		No set interval	Y	Suspected cases	N	NA	N	NA	N	NA	Y	Number of observations, Earliest observation date, Latest observation date, Observation frequency	Aggregated	EPHI Bacterial Disease Surveillance and Response Weekly Sitrep	None	Y	CSV file of observations, Data source URL provided	[f]	No set interval	07/2025	https://cholera-taxonomy.middle-distance.com/observation_collections/21539
Aims
[1] Not specified on website.
[2] Display cholera cases and deaths officially reported by Member States to WHO on an annual basis, in an aggregated manner, since 2000. The dashboards illustrate trends in the cholera situation through interactive summary visuals. URL: https://www.who.int/emergencies/surveillance/cholera-cases-and-deaths [access 11/11/24].
[3] The Weekly Epidemiological Record (WER) serves as an essential instrument for the rapid and accurate dissemination of epidemiological information on cases and outbreaks of diseases under the International Health Regulations and on other communicable diseases of public health importance, including emerging or re-emerging infections. URL: https://www.who.int/publications/journals/weekly-epidemi…
[4] This Weekly Bulletin focuses on public health emergencies occurring in the WHO African region. https://www.afro.who.int/health-topics/disease-outbreaks/outbreaks-and-other-emergencies-updates [access 11/11/24].
[5] This Weekly Bulletin focuses on public health emergencies occurring in the WHO African region.
[6] Not specified on website.
[7] Not specified on website.
[8] Latest WHO official reports for emergency situations. URL: https://www.who.int/emergencies/situation-reports [access 16/11/2024].
[9] Latest WHO Disease Outbreak News (DONs), providing information on confirmed acute public health events or potential events of concern. URL: https://www.who.int/emergencies/disease-outbreak-news [access 16/11/24].
[10] Internet service to identify unusual health events related to emerging and re-emerging infectious diseases and toxins affecting humans, animals and plants. ProMED is the largest publicly-available system conducting global reporting of infectious disease outbreaks. URL: https://promedmail.org/about-promed/ [access 11/11/24].
[11] The Regional Cholera Platforms for WCAR, MENA and ESARO bring together multi-sectoral partners from different organizations involved in cholera prevention, preparedness, or response in the region. The Regional Cholera Platforms aim to improve cholera control and prevention across Africa through operationalization of an integrated strategy towards elimination. URL: https://plateformecholera.i…
[12] Contains data on the occurrence and impacts of over 26,000 mass disasters worldwide from 1900 to the present day. The database is compiled from various sources, including UN agencies, non-governmental organizations, reinsurance companies, research institutes, and press agencies.
[13] A worldwide epidemiological summary of the countries most affected by cholera.
[14] ECDC’s annual epidemiological reports are mainly intended for public health professionals and policymakers involved in disease prevention and control programmes. All reports are based data retrieved from TESSy. Countries participating in disease surveillance submitted their data electronically.
[15] The ECDC Communicable Disease Threats Report (CDTR) is a weekly bulletin for epidemiologists and health professionals on active public health threats.
[16] Leading humanitarian information source on global crises and disasters.
[17] This Epidemiological bulletin, published by 'Health Emergency Information and Risk Assessment' (HIM) unit in World Health Emergencies department of SEAR World Health Organization, aims to provide the situation of key infectious diseases in the WHO South-East Asia region to inform risk assessment and response by countries. The bulletin uses information from publicly available sources and will…
[18] Situation reports are the main reporting tool to monitor UNICEF’s humanitarian response. They provide an update on the situation and needs of children in a country or region, as well as information on UNICEF’s response and funding requirements. URL: https://www.unicef.org/appeals/situation-reports [access 01/03/2025].
[19] The Operational Data Portal (ODP) enables UNHCR’s institutional responsibility to provide an information and data sharing platform to facilitate coordination of refugee emergencies. URL: https://data.unhcr.org/en/about/ [access 07/07/2025].
[20] A public repository for global cholera reports and surveillance data. URL: https://cholera-taxonomy.middle-distance.com [access 07/07/2025].
Data_Limitations
[a] Caution must be taken when interpreting all data presented. Differences are to be expected between information products published by WHO, public health authorities, and other sources using different inclusion criteria and different data cut-off times. While steps are taken to ensure accuracy and reliability, all data are subject to continuous verification and change. Case detection, definitio…
[b] Absence of cholera reporting is not equivalent to reported absence of cholera cases. Member States, in particular target countries of the Global Taskforce on Cholera Control (GTFCC), are urged to undertake cholera reporting. Cholera annual figures might be subject to reporting biases including lack of comparability of reporting criteria between countries, lack of stability of cholera surveill…
[c] EM-DAT is the only comprehensive, free-access disaster loss database with effective global coverage1. However, it has limitations due to the limited number of sources and limitations related to how effectively disasters are reported worldwide. This can lead to biases in the data over which CRED may have limited control, and that could be overlooked in the literature2. Nevertheless, EM-DAT rem…
[d] Data completeness depends on the availability of reports from surveillance systems and their accuracy, which varies between countries. All data should be interpreted with caution as there may be areas of under-reporting and figures may not reflect the actual epidemiological situation.
[e] Please note that data you submit may not be verified by us. You are responsible for checking that you have the right to submit the data and the accuracy and quality of the data. URL: https://pubmlst.org/terms-conditions [access 16/11/24].
[f] For individual reports, all observations were recorded in the database exactly as stated in the source document, including conflicting observations. URL: https://cholera-taxonomy.middle-distance.com/about/data_entry [access 07/07/2025].

## Sheet: Cholera_Government
Authors	Affiliation_Category	Resource	Platform	Search strategy	Source_URL	Source_URL_Date	Diseases	Diseases_Other	Disease_Specify	Geo_Scope	Geo_Scope_Category	Geo_Resolution	Temporal_Resolution	CaseNo	CaseNo_Specify	DeathNo	DeathNo_Specify	CaseFatal	CaseFatal_Specify	DataVariables_Other	DataVariables_Other_Specify	Data_Type	Data_Source	Data_Visuals	Data_Access	Data_Access_Specify	Updates	LastIssue	URL for report/ bulletin described (if applicable)
Nigeria Centre for Disease Control and Prevention	Government	Nigeria CDC (NCDC) - Cholera situation report (monthly epidemiological report)	Report/ Bulletin	Literature search	https://ncdc.gov.ng/diseases/sitreps/?cat=7&name=An%20update%20of%20Cholera%20outbreak%20in%20Nigeria#20241003-115914	2024-11-18	Cholera only	NA	Cholera	Nigeria	National	Sub-national	Weekly	Y	Suspected cases	Y	Deaths (suspected cases)	Y	CFR	Y	States reporting cases, LGAs reporting cases, Cases by age group, Cases by gender, Suspected cases as cumulative % of total cases, RDT (% positive), culture (% positive), Outbreak response activities	Primary	Nigeria Centre for Disease Control and Prevention	Table (suspected cases, deaths, CFR, states/LGAs reporting cases, by state, by month, outbreak response activities), Graphs (case/death/CFR number by week & by state, cases by age group & gender), Map (geographic distribution of cases by state, culture positive by state, deaths by state (1-10, >10))	Y	No data file available for download	Month	09/2024	https://ncdc.gov.ng/diseases/sitreps/?cat=7&name=An%20update%20of%20Cholera%20outbreak%20in%20Nigeria#20241003-115914
Ministry of Health, Zambia National Public Health Institute, technical support from WHO	Government, Multilateral agency	Zambia Cholera Oubreak Situation Report	Report/ Bulletin	Handsearch	https://www.afro.who.int/countries/zambia/situation-reports/cholera	2024-02-27	Cholera only	NA	Cholera	Zambia	National	Sub-national	Weekly	Y	Cumulative cases	Y	Cumulative deaths, Deaths in 24 hours	Y	CFR	Y	CTC/CTU new admissions, CTC/CTU current admissions, Outbreak description (first suspected case), Responses/ Actions, Culture/ AST/ microscopy results, FDCL results	Primary	Ministry of Health, Zambia National Public Health Institute	Graph (incidence rate/ 1,000,000 per sub-district, cases by week), Table (cases reported to CTCs, cases by area per sub-district, immunisation coverage),	Y	No data file available for download	No set interval	03/2018	https://www.afro.who.int/sites/default/files/2018-03/Zambia_Sitrep_Cholera%20-%2014%20March%202018.pdf
US CDC	Government	US CDC Cholera and Other Vibrio Illness Surveillance (COVIS) system	Dashboard	Handsearch	Cholera and Other Vibrio Illness Surveillance System | Vibrio Infection | CDC	2024-11-12	Cholera, AWD	NA	Vibrio infection (cholera and vibriosis)	USA	National	Sub-national	Annual	Y	Case number (total), Case number (travel-associated)	Y	Deaths	N	NA	Y	V. cholerae serogroup/ serotype, % hospitalised, age, sex month of illness onset, international travel history	Primary	National public health agencies (state, local, territorial)	Table (other variables described)	Y	CSV data file available to download	Annual	2019	https://www.cdc.gov/vibrio/php/surveillance/annual-summary-2019.html
Government of Nepal Ministry of Health and Population (Department of Health Services Epidemiology and Disease Control Division)	Government	Situation Update on Cholera [Nepal]	Report/ Bulletin	Handsearch	https://edcd.gov.np/uploads/news/pdf/66acc33a92d18.pdf	2024-12-20	Cholera, AWD	NA	Cholera, AWD	Nepal	National	Sub-national	Weekly	Y	New cases (daily)	Y	New deaths (daily)	N	NA	Y	Cases by sex and age group, Case description, Predisposing factors (water supply details, endemicity, migration)	Primary	Government of Nepal Ministry of Health and Population (Department of Health Services Epidemiology and Disease Control Division)	Graph (Age & sex distributions of confirmed cases, Confirmed cases by geographic area), Map (Confirmed cases)	Y	No data file available for download	No set interval	08/2024	https://edcd.gov.np/uploads/news/pdf/66acc33a92d18.pdf
Nigeria Centre for Disease Control and Prevention	Government	Nigeria CDC (NCDC) - National Disease Outbreak Dashboard 2006-2023	Dashboard	Literature search	https://ncdc.gov.ng/ncdc.gov.ng/data	2024-11-18	Infectious diseases (general)	NA	Cholera, CSM, Lassa Fever, Measles, Mpox, Yellow Fever	Nigeria	National	Sub-national	Weekly	Y	Cases	N	NA	N	NA	N	NA	Primary	Nigeria Centre for Disease Control and Prevention	Graph (cases by state/LGA, cases by gender, cases by epidemiological week), Map (distribution of cases by state/LGA)	Y	No data file available for download	Unknown	09/2022
Ministry of Public Health and Population (Yemen), technical support from WHO Regional Office for the Eastern Mediterranean	Government	Electronic Integrated Disease Early Warning System (eIDEWS) - Epidemiological Situation of diseases in free areas in Yemen, 2021-2024 (W1-W36) [Yemen]	Dashboard	Handsearch	https://app.powerbi.com/view?r=eyJrIjoiNjEzY2NkNzItY2YxMC00Mjk4LTlmOGItYzgzYmUxMjY2OWRjIiwidCI6IjRhYzMyMjllLTVlMzctNDcyNS1hY2I1LWU2MjhjNjIzNWE5ZiIsImMiOjl9&pageName=ReportSectionaa3efb8cb5fd4cba8386	2024-11-18	Infectious diseases (general)	NA	Infectious diseases (general)	Yemen	National	Sub-national	Weekly	Y	Total cases, Cases by week/year	Y	Deaths	Y	CFR	Y	Cases by gender, Cases by age group, Number discharged, Number referred, Number under treatment, RDT result negative/positive/not done, Lab result negative/positive/not done, Attack rate	Primary	Ministry of Public Health and Population (Yemen)	Table (cases, deaths, discharged, CFR %, attack rate, by governorate), Graph (cases by gender/ age group/ governorate, trend in cases by week), Map (distribution of cases by governorate)	Y	No data file available for download	Week	09/2024
Ministry of Health (South Sudan), technical support from WHO	Government, Multilateral agency	South Sudan: Weekly Integrated Disease Surveillance and Response bulletin	Report/ Bulletin	Handsearch	https://www.afro.who.int/countries/south-sudan/publication/south-sudan-weekly-integrated-disease-surveillance-and-response-bulletin-2024	2024-11-18	Infectious diseases (general)	Priority diseases, events & conditions	Infectious diseases (general)	South Sudan	National	Sub-national	Weekly	Y	New cases, Cumulative cases, Cumulative laboratory-confirmed	N	NA	N	NA	Y	Cases in/ discharges from cholera treatment units, Serotype, Description of first positive case, Outbreak response activities/ Public health interventions (see bulletin for detail)	Primary	Ministry of Health/ National surveillance officers, health cluster & healthpooled fund partners	Table (outbreak details, response activities)	Y	No data file available for download	Week	10/2024	https://www.afro.who.int/sites/default/files/2024-11/South%20Sudan%20IDSR%20Weekly%20Bulletin%20Week%2043%2C%2021%20-%2027%20October%202024.pdf
Government of Nepal Ministry of Health and Population (Department of Health Services Epidemiology and Disease Control Division)	Government	Ewars Weekly Updates [Nepal]	Report/ Bulletin	Handsearch	https://www.edcd.gov.np/ewars	2024-12-20	Infectious diseases (general)	NA	Infectious diseases (general)	Nepal	National	Sub-national	Weekly	Y	Cases (weekly)	N	NA	N	NA	Y	Change in number of cases, Case number for same week last year	Primary	Government of Nepal Ministry of Health and Population (Department of Health Services Epidemiology and Disease Control Division)	Table (cases by week, change in number of cases, number of cases for same week last year)	Y	No data file available for download	Week	09/2024	https://www.edcd.gov.np/uploads/resource/66ef92ba05e7f.pdf
Center of Disease Control, National Institute of Health (Pakistan)	Government	IDSR Weekly Bulletin [Pakistan]	Report/ Bulletin	Handsearch	https://phb.nih.org.pk/integratedisease-surveillance-and-response	2024-11-17	Infectious diseases (general), Other	Dog bite	Infectious diseases (general)	Pakistan	National	Sub-national	Weekly	Y	Suspected cases, Public health laboratory confirmed cases [AD (S. Cholera)]	N	NA	N	NA	N	NA	Primary	Center of Disease Control, National Institute of Health (Pakistan)	Table (suspected case number by province & district), Graph (suspected case number by epidemiological week)	Y	No data file available for download	Week	10/2024	https://nih.org.pk/wp-content/uploads/2024/11/Weekly_Report-42-2024.pdf
Ministry of Health & Human Services (Federal Government of Somalia)	Government	e-IDSR Weekly Epidemiological Bulletin [Somalia]	Report/ Bulletin	Handsearch	https://reliefweb.int/report/somalia/e-idsr-weekly-epidemiological-bulletin-epi-week-39-23rd-29th-september-2024	2024-11-18	Infectious diseases (general), Other	NA	Infectious diseases (general)	Somalia	National	Sub-national	Weekly	Y	Suspected cases, Laboratory-confirmed cases, Cumulative cases	Y	Deaths	Y	CFR	Y	Severe cases, Cases in children <5y, Cases in female, Sample collection for culture/RDT, Serotype, Number of cholera treatment centres/units reporting cases, Outbreak response	Primary	National Public Health Reference Laboratory	Graph (case number/ CFR trends by week), Map (cholera cases & deaths by district)	Y	No data file available for download	Week	09/2024	https://reliefweb.int/report/somalia/e-idsr-weekly-epidemiological-bulletin-epi-week-39-23rd-29th-september-2024
Ministry of Health, Integrated Epidemiology, Surveillance and Public Health Emergencies Department	Government	Ministry of Health The Weekly Epidemiological Bulletin [Uganda]	Report/ Bulletin	Literature search	https://library.health.go.ug/index.php/monitoring-and-evaluation/surveillance/weekly-epidemiological-bulletin-week-48-2024	2024-02-27	Public health emergencies	NA	See bulletin	Uganda	National	Sub-national	Weekly	Y	All cases, Confirmed cases	Y	Deaths	N	NA	N	NA	Primary	Ministry of Health, Integrated Epidemiology, Surveillance and Public Health Emergencies Department	Table (Cases and deaths, location)	Y	No data file available for download	Week	12/2024	https://library.health.go.ug/sites/default/files/resources/Ug%20Epidemiological%20Bulletin2024Wk48%20.pdf
